# Supplementary material for: Unveiling the Movement of RanBP1 During the Cell Cycle and Its Interaction with a Cyclin-Dependent Kinase (CDK) in Plants
Source: Int J Mol Sci. 2024 Dec 24;26(1):46. doi: 10.3390/ijms26010046 (PMC11720235; doi:10.3390/ijms26010046)
Supplement: Supplementary file 1 [file ijms-26-00046-s001.zip]

Archive with 2 entries (2 files):
- Supplemental Figures - Int J Mol Sci.pdf
- Supplemental Table - Accession numbers.xlsx
