# Supplementary material for: Unveiling the Movement of RanBP1 During the Cell Cycle and Its Interaction with a Cyclin-Dependent Kinase (CDK) in Plants
Source: Int J Mol Sci. 2024 Dec 24;26(1):46. doi: 10.3390/ijms26010046 (PMC11720235; doi:10.3390/ijms26010046)
Supplement: Supplementary file 1 [file ijms-26-00046-s001.zip › Supplemental Table - Accession numbers.xlsx]

## Sheet: RanBP
ID in Tree	Accession	Species	Database	Description in database
AtRanBP1A	AT1G07140.1	Arabidopsis thaliana	Araport11	Symbols: SIRANBP chr1:2192360-2193688 REVERSE LENGTH=228
AtRanBP1B	AT2G30060.1	Arabidopsis thaliana	Araport11	Symbols: no symbol available no full name available chr2:12827035-12828551 FORWARD LENGTH=217
AtRanBP1C	AT5G58590.1	Arabidopsis thaliana	Araport11	Symbols: RANBP1 RAN binding protein 1 chr5:23680319-23681714 REVERSE LENGTH=219
NsylRanBP1-2	Nsyl02g034490-1.1	Nicotiana sylvestris	Sierro et al., 2024 [57]	ran-binding protein 1 homolog c-like
NsylRanBP1-3	Nsyl06g014420-1.1	Nicotiana sylvestris	Sierro et al., 2024 [57]	ran-binding protein 1 homolog b-like
NsylRanBP1-1	Nsyl08g018480-1.1	Nicotiana sylvestris	Sierro et al., 2024 [57]	ran-binding protein 1 homolog c-like
NtomRanBP1-2	Ntom02g038920-1.1	Nicotiana tomentosiformis	Sierro et al., 2024 [57]	ran-binding protein 1 homolog c-like
NtomRanBP1-3	Ntom06g013550-1.1	Nicotiana tomentosiformis	Sierro et al., 2024 [57]	ran-binding protein 1 homolog b-like
NtomRanBP1-1	Ntom08g015330-1.1	Nicotiana tomentosiformis	Sierro et al., 2024 [57]	ran-binding protein 1 homolog c-like
NbRanBP1-3	Nbe02g27670.1	Nicotiana benthamiana	Nicomics (Wang et al., 2024) [56]	gene=Nbe02g27670
NbRanBP1-2a	Nbe03g13490.1	Nicotiana benthamiana	Nicomics (Wang et al., 2024) [56]	gene=Nbe03g13490
NbRanBP1-2b	Nbe04g02240.1	Nicotiana benthamiana	Nicomics (Wang et al., 2024) [56]	gene=Nbe04g02240
NbRanBP1-1a	Nbe09g22840.1	Nicotiana benthamiana	Nicomics (Wang et al., 2024) [56]	gene=Nbe09g22840
NbRanBP1-1b	Nbe12g08570.1	Nicotiana benthamiana	Nicomics (Wang et al., 2024) [56]	gene=Nbe12g08570
MmRanBP1	P34022	Mus musculus	UniProt	Ran-specific GTPase-activating protein OS=Mus musculus OX=10090 GN=Ranbp1 PE=1 SV=2
HsRanBP1	P43487	Homo sapiens	UniProt	Ran-specific GTPase-activating protein OS=Homo sapiens OX=9606 GN=RANBP1 PE=1 SV=1
XlRanBP1L	NP_001081577.1	Xenopus laevis	NCBI	RAN binding protein 1 L homeolog [Xenopus laevis]
XlRanBP1S	NP_001079764.1	Xenopus laevis	NCBI	RAN binding protein 1 S homeolog [Xenopus laevis]
NtRanBP1-3a	XP_016495724.1	Nicotiana tabacum	PREDICTED: ran-binding protein 1 homolog b-like [Nicotiana tabacum]
NtRanBP1-1b	XP_016446173.1	Nicotiana tabacum	PREDICTED: ran-binding protein 1 homolog c-like [Nicotiana tabacum]
NtRanBP1-3b	XP_016515253.1	Nicotiana tabacum	PREDICTED: ran-binding protein 1 homolog b-like [Nicotiana tabacum]
NtRanBP1-2b	XP_016493973.1	Nicotiana tabacum	PREDICTED: ran-binding protein 1 homolog c-like [Nicotiana tabacum]
NtRanBP1-1a	XP_016489244.1	Nicotiana tabacum	PREDICTED: ran-binding protein 1 homolog c-like [Nicotiana tabacum]
NtRanBP1-2a	XP_016482484.1	Nicotiana tabacum	PREDICTED: ran-binding protein 1 homolog c-like [Nicotiana tabacum]

## Sheet: CDKs
ID in Tree	Accession	Species	Database	Description in database
HsCDK7	NP_001790.1	Homo sapiens	NCBI	cyclin-dependent kinase 7 [Homo sapiens]
HsCDK3	NP_001249.1	Homo sapiens	NCBI	cell division protein kinase 3 [Homo sapiens]
HsCDK2	NP_001789.2	Homo sapiens	NCBI	cell division protein kinase 2 isoform 1 [Homo sapiens]
HsCDK5	NP_004926.1	Homo sapiens	NCBI	cell division protein kinase 5 isoform 1 [Homo sapiens]
HsCDK1	NP_001777.1	Homo sapiens	NCBI	cell division cycle 2 isoform 1 [Homo sapiens]
HsCDK11A	NP_076916.2	Homo sapiens	NCBI	cell division protein kinase 11A isoform 1 [Homo sapiens]
HsCDK20	NP_001034892.1	Homo sapiens	NCBI	cell division protein kinase 20 isoform 3 [Homo sapiens]
HsCDK11B	NP_277021.1	Homo sapiens	NCBI	cell division protein kinase 11B isoform 2 [Homo sapiens]
HsCDK10	NP_443714.3	Homo sapiens	NCBI	cyclin-dependent kinase 10 isoform a [Homo sapiens]
HsCDK16	NP_006192.1	Homo sapiens	NCBI	cell division protein kinase 16 isoform 1 [Homo sapiens]
HsCDK14	NP_036527.1	Homo sapiens	NCBI	cell division protein kinase 14 [Homo sapiens]
HsCDK17	NP_002586.2	Homo sapiens	NCBI	cell division protein kinase 17 isoform 1 [Homo sapiens]
HsCDK18	NP_997668.1	Homo sapiens	NCBI	cell division protein kinase 18 isoform a [Homo sapiens]
HsCDK15	NP_631897.1	Homo sapiens	NCBI	cyclin-dependent kinase 15 [Homo sapiens]
HsCDK9	NP_001252.1	Homo sapiens	NCBI	cell division protein kinase 9 [Homo sapiens]
HsCDK13	NP_003709.3	Homo sapiens	NCBI	cell division protein kinase 13 isoform 1 [Homo sapiens]
HsCDK12	NP_057591.2	Homo sapiens	NCBI	cell division protein kinase 12 isoform 1 [Homo sapiens]
HsCDK6	NP_001250.1	Homo sapiens	NCBI	cyclin-dependent kinase 6 [Homo sapiens]
HsCDK19	NP_055891.1	Homo sapiens	NCBI	cell division protein kinase 19 [Homo sapiens]
HsCDK4	NP_000066.1	Homo sapiens	NCBI	cell division protein kinase 4 [Homo sapiens]
HsCDK8	NP_001251.1	Homo sapiens	NCBI	cyclin-dependent kinase 8 isoform 1 [Homo sapiens]
NtCDKG;2	XP_016508954.1	Nicotiana tabacum	NCBI	PREDICTED: cyclin-dependent kinase G-2-like
